# Supplementary material for: The Role of Ultrasound in Accessing the Distal Radial Artery at the Anatomical Snuffbox for Cardiovascular Interventions
Source: Life (Basel). 2022 Dec 22;13(1):25. doi: 10.3390/life13010025 (PMC9866992; doi:10.3390/life13010025)
Supplement: Supplementary file 1 [file life-13-00025-s001.zip]

Archive with 1 entries (1 files):
- life-2020330-supplementary.mp4
